# Supplementary material for: Transcriptional control of ROS homeostasis by KUODA1 regulates cell expansion during leaf development
Source: Nat Commun. 2014 May 7;5:3767. doi: 10.1038/ncomms4767 (PMC4024751; doi:10.1038/ncomms4767)
Supplement: Supplementary Data 1 — Indentification of KUA1 regulon. Genes differentially expressed upon induction of KUA1. Results are based on two biological replicates. [file ncomms4767-s2.xlsx]

## Sheet: Sheet1
Supplementary Data 1. Indentification of KUA1 regulon. Genes differentially expressed upon induction of KUA1. Results are based on two biological replicates.
Affy ID	AGI	name	Description	Fold change
DOWNREGULATED GENES
261562_at	At1g01750	ADF11	Actin depolymerizing factor 11	-2.23
264839_at	At1g03630	PORC	Protochlorophyllide oxidoreductase	-2.39
264567_s_at	At1g05240	Prx1	Class III Peroxidase	-2.80
264567_s_at	At1g05250	Prx2	Class III Peroxidase	-2.80
264501_at	At1g09390		GDSL-like Lipase/Acylhydrolase superfamily protein	-2.00
261834_at	At1g10640		Pectin lyase-like superfamily protein	-3.89
264343_at	At1g11850		Unknown protein	-2.17
261488_at	At1g14345		NAD(P)-linked oxidoreductase superfamily protein	-2.27
256015_at	At1g19150	LHCA6	PSI type II chlorophyll a/b-binding protein	-2.28
264898_at	At1g23205		Plant invertase/pectin methylesterase inhibitor superfamily protein;	-2.24
245688_at	At1g28290	AGP31	Arabinogalactan protein 31	-2.09
264527_at	At1g30760		FAD-binding Berberine family protein	-4.20
265102_at	At1g30870	Prx7	Class III Peroxidase	-2.43
261991_at	At1g33700		Beta-glucosidase, GBA2 type family protein	-2.12
261157_at	At1g34510	Prx8	Class III Peroxidase	-40.13
260758_at	At1g48930	GH9C1	glycosyl hydrolase 9C1	-2.08
261606_at	At1g49570	Prx10	Class III Peroxidase	-2.19
260512_at	At1g51520		RNA-binding (RRM/RBD/RNP motifs) protein	-3.17
259960_at	At1g53710		Calcineurin-like metallo-phosphoesterase superfamily protein	-2.03
256352_at	At1g54970	RHS7	Proline-rich protein	-2.09
264931_at	At1g60590		Pectin lyase-like superfamily protein	-2.66
261099_at	At1g62980	EXP18	Alpha-expansin 18	-2.80
263111_s_at	At1g65190		Protein kinase superfamily protein	-2.04
263111_s_at	At1g65250		Protein kinase superfamily protein	-2.04
264631_at	At1g65630	DEGP3	DegP protease 3	-2.16
264315_at	At1g70370	PG2	Polygalacturonase 2	-2.67
262376_at	At1g72970	HTH	Hothead, cuticle layer	-2.32
264100_at	At1g78970	LUP1	Lupeol synthase	-2.33
266707_at	At2g03310		Unknown protein	-2.38
263674_at	At2g04790		Unknown protein	-2.28
265377_at	At2g05790		Glycosyl hydrolases family 17 protein	-2.68
264014_at	At2g21210		putative auxin-regulated protein	-2.51
266456_at	At2g22770		HLH transcription factor family	-2.10
267128_at	At2g23620	MES1	methyl esterase 1	-2.26
263552_x_at	At2g24980	EXT6	Proline-rich extensin-like protein	-2.35
259276_at	At3g01190	Prx27	Class III Peroxidase	-2.65
258956_at	At3g01440	PNSL3	Photosynthetic ndh subcomplex L3	-2.37
259334_at	At3g03790		ankyrin repeat family protein	-3.60
258589_at	At3g04290	LTL1	GDSL-like Lipase/Acylhydrolase superfamily protein	-2.75
259207_at	At3g09050		Unknown protein	-2.22
258708_at	At3g09580		FAD/NAD(P)-binding oxidoreductase family protein	-2.20
258055_at	At3g16250	PNSB3	Photosynthetic ndh subcomplex B 3	-2.09
259329_at	At3g16360	AHP4	Histidine-containing phosphotransmitter	-3.87
257891_at	At3g17170	RFC3	Ribosomal protein S6-like protein	-2.41
258217_at	At3g17998	CPUORF30	conserved peptide upstream orf	-2.01
258218_at	At3g18000	NMT1	N-methyltransferase 1	-2.49
256792_at	At3g22150		Tetratricopeptide repeat (TPR)-like superfamily protein	-2.04
256874_at	At3g26320	CYP71B36	Cytochrome P450	-2.80
257297_at	At3g28040		Leucine-rich receptor-like protein kinase	-2.06
256603_at	At3g28270		Unknown protein	-2.68
252698_at	At3g43670		Copper amine oxidase family protein	-2.09
252238_at	At3g49960	Prx35	Class III Peroxidase	-41.18
251669_at	At3g57180	BPG2	Brassinazole insensitive pale green 2	-2.13
251226_at	At3g62680	PRP3	Proline-rich protein 1	-7.81
255632_at	At4g00680	ADF8	Actin depolymerizing factor 8	-31.31
255516_at	At4g02270	RHS13	Root hair specific 13 (RHS13)	-2.83
255436_at	At4g03150		unknown protein	-2.11
245499_at	At4g16480	INT4	INT4, inositol transporter 4	-2.25
254326_at	At4g22610		Bifunctional inhibitor/lipid-transfer protein/seed storage 2S albumin superfamily protein	-2.66
254118_at	At4g24790		AAA-type ATPase family protein	-2.00
254025_at	At4g25790		CAP superfamily protein	-2.48
254044_at	At4g25820	XTH14	Xyloglucan endotransglycosylase 14	-3.68
253998_at	At4g26010	Prx44	Class III Peroxidase	-2.90
253579_at	At4g30610	BRS1	BRI1 SUPPRESSOR 1	-2.05
252853_at	At4g39710	PNSL4	Photosynthetic NDH subcomplex L4	-2.01
252833_at	At4g40090	AGP3	AGP3, arabinogalactan protein 3	-2.20
245706_at	At5g04310		Pectin lyase-like superfamily protein	-2.02
250832_at	At5g04950	NAS1	nicotianamine synthase 1	-2.43
250801_at	At5g04960		Plant invertase/pectin methylesterase inhibitor superfamily	-2.63
250764_at	At5g05960		Bifunctional inhibitor/lipid-transfer protein/seed storage 2S albumin superfamily protein	-2.19
246019_at	At5g10690		PPR repeat-containing protein	-2.22
246505_at	At5g16250		Unknown protein	-2.50
250059_at	At5g17820	Prx57	Class III Peroxidase	-2.00
246149_at	At5g19890	Prx59	Class III Peroxidase	-2.00
246159_at	At5g20935	CRR42	Unknown protein	-2.16
249934_at	At5g22410	Prx60	Class III Peroxidase	-2.07
249814_at	At5g23840		Unknown protein	-2.13
246716_s_at	At5g28910		Unknown protein	-2.13
246716_s_at	At5g28960		Unknown protein	-2.13
249482_at	At5g38980		unknown protein	-2.23
249472_at	At5g39210	CRR7	chloroplastic NAD(P)H dehydrogenase complex	-2.41
249288_at	At5g41050		Unknown protein	-2.21
249214_at	At5g42720		Glycosyl hydrolase family 17 protein	-2.22
248912_at	At5g45670		GDSL-like Lipase/Acylhydrolase superfamily protein	-2.88
248920_at	At5g45930	CHL12	magnesium chelatase 12 CHL	-2.29
248854_at	At5g46580		PPR repeat-containing protein;	-2.04
248377_at	At5g51720	AT-NEET	NEET group protein	-2.15
248382_at	At5g51890	Prx66	Class III Peroxidase	-2.04
248329_at	At5g52780		unknown protein	-2.60
247946_at	At5g57180	CIA2	CCT transcription factor family	-2.01
247914_at	At5g57540	XTH13	Xyloglucan endotransglycosylase 13	-6.09
247755_at	At5g59090	SBT4.12	Subtilase	-2.11
UPREGULATED GENES
264467_at	At1g10140		unknown protein	2.27
263210_at	At1g10585		bHLH transcription factor	2.9
261763_at	At1g15520	PDR12	ABC transporter family	4.26
259479_at	At1g19020		Unknown protein	3.69
261449_at	At1g21120	IGMT2	Indole glucosinolate O-methyltransferase 2	2.84
265170_at	At1g23730	BCA3	Beta carbonic anhydrase 3	3.51
261021_at	At1g26380		FAD-binding Berberine family protein	2.85
263228_at	At1g30700		FAD-binding Berberine family protein	3.87
261240_at	At1g32940	SBT3.5	Subtilisin-like serine protease	2.04
261567_at	At1g33055		Unknown protein	2.01
256499_at	At1g36640		Unknown protein	2.02
261876_at	At1g50590		Unknown protein	2.58
256181_at	At1g51820		Leucine-rich repeat protein kinase	2.1
256321_at	At1g55020	LOX1	lipoxygenase	2.23
264929_at	At1g60730		NAD(P)-linked oxidoreductase	2.27
260327_at	At1g63840		RING/U-box superfamily protein	2.23
262325_at	At1g64160	DIR5	Dirigent protein	2.15
262930_at	At1g65690		Late embryogenesis abundant (LEA) hydroxyproline-rich glycoprotein family	2.82
256407_at	At1g66570	SUC7	Sucrose-proton symporter 7	2.01
256366_at	At1g66880		Protein kinase	3.23
245193_at	At1g67810	SUFE2	SufE like protein	2.36
260005_at	At1g67920		unknown protein	2.12
260015_at	At1g67980	CCOAMT	SAM: transcaffeoyl Coenzyme A 3-O-methyltransferase	3.6
262229_at	At1g68620		alpha/beta-Hydrolases protein	2.43
260405_at	At1g69930	GSTU11	glutathione transferase	2.03
264314_at	At1g70420		unknown protein	2.04
264951_at	At1g76970		Target of Myb protein 1	2.25
264953_at	At1g77120	ADH1	Alcohol dehydrogenase	2.09
260803_at	At1g78340	GSTU22	glutathione transferase	2.55
263137_at	At1g78660	GGH1	Gamma glutamyl hydrolase	2.01
263402_at	At2g04050		MATE efflux family protein	2.19
266037_at	At2g05940	RIN4	RPM1-induced protein-kinase	2.78
263297_at	At2g15310	ARFB1A	ADP-ribosylation factor	2.1
265499_at	At2g15480	UGT73B5	UDP-glucosyl transferase	2.14
265501_at	At2g15490	UGT73B4	UDP-glycosyltransferase	2.29
265539_at	At2g15830		Unknown protein	2.05
263096_at	At2g16060	AHB1	class 1 non-symbiotic hemoglobin	4.3
266536_at	At2g16900		Phospholipase-like protein	2.37
263073_at	At2g17500		Auxin efflux carrier family protein	2.11
264616_at	At2g17740		C1 domain family protein	3.23
263877_at	At2g21780		unknown protein	2.54
266267_at	At2g29460	GSTU4	glutathione transferase	3.51
266270_at	At2g29470	GSTU3	glutathione transferase	12.39
266269_at	At2g29480	GSTU2	glutathione transferase	2.87
266290_at	At2g29490	GSTU1	glutathione transferase	2.51
266628_at	At2g35330		RING/U-box superfamily protein	2.16
263948_at	At2g35980	NHL10	NDR1/HIN1-like	4.25
263931_at	At2g36220		unknown protein	7.66
267165_at	At2g37710	RLK	receptor lectin kinase	2.36
267140_at	At2g38250		MYB-like transcription factor family	2.05
266967_at	At2g39530		Unknown protein	3.15
266364_at	At2g41230	OSR1	Organ-size related 1	2.26
267238_at	At2g44130		Galactose oxidase/kelch repeat superfamily protein	8.25
266711_at	At2g46740	GULLO5	L-gulono-1,4-lactone oxidase	2.42
258879_at	At3g03270		Adenine nucleotide alpha hydrolases-like superfamily protein	2.36
258983_at	At3g08860	PYD4	beta-alanine aminotransferase	2.61
258723_at	At3g09600	RVE8	CCA1-like MYB factor	2.17
257654_at	At3g13310		Chaperone DnaJ-domain	9.04
257540_at	At3g21520	DMP1	DUF679 domain membrane protein	3.33
258167_at	At3g21560	UGT84A2	UDP-glycosyltransferase	3.24
257951_at	At3g21700	SGP2	Monomeric G protein	2
257264_at	At3g22060		unknown protein	3.45
256933_at	At3g22600		Bifunctional inhibitor/lipid-transfer protein/seed storage 2S albumin superfamily protein	3.88
256937_at	At3g22620		Bifunctional inhibitor/lipid-transfer protein/seed storage 2S albumin superfamily protein	3.12
256756_at	At3g25610		ATPase E1-E2 type family protein	3.66
256877_at	At3g26470		Powdery mildew resistance protein	2.1
258277_at	At3g26830	PAD3	Photoalexin deficient 3	2.84
257226_at	At3g27880		Unknown protein	2.47
245226_at	At3g29970		B12D protein	3.28
252214_at	At3g50260	CEJ1	ERF/AP2 transcription factor family.	2.29
252170_at	At3g50480	HR4	Homolog of RPW8	2.64
252102_at	At3g50970	XERO2	Dehydrin protein	2.51
252076_at	At3g51660		Tautomerase/MIF protein	2.05
251895_at	At3g54420	EP3	class IV chitinase (CHIV)	2.42
251832_at	At3g55150	EXO79H1	Vesicle transport	2.36
251438_s_at	At3g59930		Defensin-like (DEFL) protein	2.35
255462_at	At4g02940		oxidoreductase, 2OG-Fe(II) oxygenase	2.54
255110_at	At4g08770	Prx37	Class III Peroxidase	2.17
255111_at	At4g08780	Prx38	Class III Peroxidase	2.92
254832_at	At4g12490		Bifunctional inhibitor/lipid-transfer protein/seed storage 2S albumin superfamily protein	2.08
254819_at	At4g12500		Bifunctional inhibitor/lipid-transfer protein/seed storage 2S albumin superfamily protein	3.86
254759_at	At4g13180		NAD(P)-binding Rossmann-fold superfamily protein	2.16
254710_at	At4g18050	PGP9	P-glycoprotein	2.8
254390_at	At4g21940	CPK15	Calcium-dependent protein kinase	2.02
253245_at	At4g34588	CPUORF2	conserved peptide upstream ORF	2.05
253245_at	At4g34590	bZIP11	Basic domain leucine zipper TF	2.05
246214_at	At4g36988	CPUORF49	conserved peptide upstream ORF	2.53
246214_at	At4g36990	HSFB1	Heat shock transcription factor	2.53
252958_at	At4g38620	MYB4	R2R3 MYB transcription factor	3.91
252908_at	At4g39670		Glycolipid transfer protein	2.94
250818_at	At5g04930	ALA1	Aminophospholipid translocase	2.38
250152_at	At5g15120		Unknown protein	3.68
250018_at	At5g18150		Methyltransferase-related protein	2.24
245998_at	At5g20830	SUS1	Sucrose synthase activity	2.13
249777_at	At5g24210		alpha/beta-Hydrolase protein	2.04
246902_at	At5g25640		Rhomboid-related intramembrane serine protease family protein	2.2
246858_at	At5g25930		Protein kinase family protein	2.29
246777_at	At5g27420	CNI1	RING type ubiquitin ligase	5.08
251438_s_at	At5g33355		Defensin-like (DEFL) protein	2.35
249384_at	At5g39890		Unknown protein	2.08
249197_at	At5g42380	CML37	Calmodulin like 37	2.34
248795_at	At5g47390	KUA1	MYB-like transcription factor	14.09
248686_at	At5g48540		Receptor-like protein kinase	2.87
248381_at	At5g51830		pfkB-like carbohydrate kinase family protein	2.03
248392_at	At5g52050		MATE efflux family protein	2.09
247655_at	At5g59820	ZAT12	Zinc finger protein	2.81
247026_at	At5g67080	MAPKKK19	MAP kinase kinase kinase	2.18
